# Supplementary material for: Human Astrocytes Model Derived from Induced Pluripotent Stem Cells
Source: Cells. 2020 Dec 13;9(12):2680. doi: 10.3390/cells9122680 (PMC7763297; doi:10.3390/cells9122680)
Supplement: Supplementary file 1 [file cells-09-02680-s001.zip]

Archive with 6 entries (5 files):
- Supplementary resubmit-2/
- Supplementary resubmit-2/Supplementary legends proofread.docx
- Supplementary resubmit-2/Supplementary Table 1.docx
- Supplementary resubmit-2/Supplementary Table 2.docx
- Supplementary resubmit-2/Supplementary Table 3 proofread.docx
- Supplementary resubmit-2/Supplementary video.mp4
